# Supplementary material for: Causal Relationships Between Iron Deficiency Anemia, Gut Microbiota, and Metabolites: Insights from Mendelian Randomization and In Vivo Data
Source: Biomedicines. 2025 Mar 10;13(3):677. doi: 10.3390/biomedicines13030677 (PMC11940133; doi:10.3390/biomedicines13030677)
Supplement: Supplementary file 1 [file biomedicines-13-00677-s001.zip]

Archive with 1 entries (1 files):
- biomedicines-3488498-supplementary.XLSX
