# Supplementary material for: Causal Relationships Between Iron Deficiency Anemia, Gut Microbiota, and Metabolites: Insights from Mendelian Randomization and In Vivo Data
Source: Biomedicines. 2025 Mar 10;13(3):677. doi: 10.3390/biomedicines13030677 (PMC11940133; doi:10.3390/biomedicines13030677)
Supplement: Supplementary file 1 [file biomedicines-13-00677-s001.zip › biomedicines-3488498-supplementary.XLSX]

## Sheet: Supplementary Table S1
Supplementary Table S1. Characteristics of summary genome-wide association studies.
	Trait	Sample size	Ancestry	Dataset source	Year	Study reference or description URL
Exposure	Gut microbiota	18340	Mixed (78% European)	MiBioGen	2021	Nat Genet. 2021; 53:156-165. https://doi.org/10.1038/s41588-020-00763-1
Outcome	Iron deficiency anemia	1370901	Mixed (76% European)	GBMI	2022	Cell Genomics. 2022;2(10):100192. https://doi.org/10.1016/j.xgen.2022.100192
Exposure	Blood metabolites	115078	European	UK Biobank	2020	Nat Commun. 2023;14:604. https://doi.org/10.1038/s41467-023-36231-7

## Sheet: Supplementary Table S2
Supplementary Table S2. Instrumental variables used in MR analysis of the association between gut microbiota and Iron deficiency anemia.
No	level	Bacterial taxa (exposure)	SNP	effect_allele	other_allele	Exposure (Bacteria)			Outcome(Iron deficiency anemia)			F-statistics
						Beta	SE	Pvalue	Beta	SE	P value
1	family	family Family XIII id.1958	rs10404377	A	C	0.0503183	0.0720564	6.99021e-06	0.01	0.0117	0.3927	20.31
2	family	family Family XIII id.1959	rs118170811	A	G	0.151619	0.0733783	1.80356e-06	-0.0285	0.0301	0.3438	22.86
3	family	family Family XIII id.1960	rs12904405	A	G	-0.0851896	0.0721304	7.67414e-06	-0.0162	0.0196	0.4098	19.55
4	family	family Family XIII id.1961	rs1887048	G	A	0.0579979	0.071331	9.65384e-06	-0.0066	0.0152	0.662799	20.03
5	family	family Family XIII id.1962	rs1999289	A	T	-0.0637366	0.0729072	2.53805e-06	-0.019	0.0133	0.1532	20.94
6	family	family Family XIII id.1963	rs3098182	T	G	-0.0508511	0.070652	4.04027e-06	0.0048	0.0155	0.7554	21.32
7	family	family Family XIII id.1964	rs482905	G	T	0.0596528	0.0728702	3.72349e-06	0.0095	0.0125	0.4492	22
8	family	family Family XIII id.1965	rs6501525	A	G	0.0561559	0.0721414	1.23726e-06	0.0086	0.0129	0.507	23.6
9	family	family Family XIII id.1966	rs66753613	G	A	0.0651136	0.0715506	8.08295e-06	-0.001	0.0164	0.9493	20.38
10	family	family Family XIII id.1967	rs6797051	C	T	-0.0805985	0.072109	4.89283e-06	-0.0241	0.0186	0.1958	22.12
11	family	family Family XIII id.1967	rs7514702	T	C	-0.0663236	0.0730661	3.91643e-06	-0.0335	0.0136	0.01388	21.93
12	genus	genus Desulfovibrio id.3173	rs12031543	T	C	-0.127185	0.0772195	6.54757e-06	0.009	0.0174	0.605701	20.36
13	genus	genus Desulfovibrio id.3173	rs13066142	G	A	0.119141	0.0641556	3.78669e-06	-0.062	0.0197	0.00167799	22.55
14	genus	genus Desulfovibrio id.3173	rs16863365	A	G	0.109402	0.0756661	1.79449e-06	-0.0185	0.0211	0.3805	23.23
15	genus	genus Desulfovibrio id.3173	rs2032031	G	A	0.0654931	0.0525281	9.14282e-06	0.0239	0.0117	0.0416802	19.4
16	genus	genus Desulfovibrio id.3173	rs2456226	A	C	0.0854927	0.0759728	8.5487e-07	-0.0256	0.0117	0.0282397	24.49
17	genus	genus Desulfovibrio id.3173	rs2590913	A	G	-0.154496	0.0768065	6.65426e-06	0.0294	0.025	0.2394	20.72
18	genus	genus Desulfovibrio id.3173	rs2853179	T	C	-0.0811971	0.077031	2.42438e-06	0.0163	0.0127	0.1995	21.72
19	genus	genus Desulfovibrio id.3173	rs4797774	A	G	-0.212582	0.0756967	5.64313e-06	0.0058	0.0291	0.8411	20.45
20	genus	genus Desulfovibrio id.3173	rs6580353	T	C	0.0770979	0.0746275	4.93856e-06	-0.0237	0.0136	0.0810793	20.63
21	genus	genus Desulfovibrio id.3173	rs72647089	T	G	-0.106594	0.075257	8.29755e-06	0.0268	0.0203	0.1878	19.84
22	genus	genus Actinomyces id.423	rs10787984	G	C	0.094316	0.0630406	9.62299e-06	0.0306	0.0148	0.0384902	19.51
23	genus	genus Actinomyces id.423	rs2715439	T	C	-0.0746684	0.0664657	6.27004e-06	-0.0199	0.0115	0.0833604	20.52
24	genus	genus Actinomyces id.423	rs34583783	G	T	0.126596	0.0701322	4.48528e-06	0.0177	0.0196	0.3646	22.24
25	genus	genus Actinomyces id.423	rs35011108	A	G	0.232634	0.0727693	6.33826e-06	0.0276	0.0286	0.3348	20.64
26	genus	genus Actinomyces id.423	rs4073240	G	A	0.0749687	0.0680449	7.94273e-06	0.0174	0.0114	0.1288	20.06
27	genus	genus Actinomyces id.423	rs4146653	G	A	0.0985224	0.0702238	4.49645e-06	0.0147	0.0149	0.3265	21.16
28	genus	genus Actinomyces id.423	rs71315246	A	G	-0.0969809	0.0524743	9.82969e-06	0.0292	0.0161	0.0700906	19.57
29	genus	genus Actinomyces id.423	rs7915461	C	T	-0.18776	0.0710824	5.91984e-06	-0.0024	0.0203	0.9048	21.85

## Sheet: Supplementary Table S3
Supplementary Table S3. Full result of MR estimates for the association between gut microbiota and Iron deficiency anemia.
Level	Exposure	outcome	Method	nSNP	OR	OR_lci95	OR_uci95	estimate	P value
family	family Family XIII id.1958	Iron deficiency anemia	MR Egger	11	0.91695	0.534342	1.57352	0.92(0.53-1.57)	0.760171
family	family Family XIII id.1958	Iron deficiency anemia	Weighted median	11	1.18091	0.981239	1.42121	1.18(0.98-1.42)	0.0784769
family	family Family XIII id.1958	Iron deficiency anemia	Inverse variance weighted (fixed effects)	11	1.15592	1.01004	1.32286	1.16(1.01-1.32)	0.0352773
family	family Family XIII id.1958	Iron deficiency anemia	Weighted mode	11	1.22213	0.887098	1.6837	1.22(0.89-1.68)	0.247878
family	family Family XIII id.1958	Iron deficiency anemia	Simple mode	11	1.21882	0.892662	1.66415	1.22(0.89-1.66)	0.24138
genus	genus Desulfovibrio id.3173	Iron deficiency anemia	MR Egger	10	0.776533	0.490832	1.22854	0.78(0.49-1.23)	0.31137
genus	genus Desulfovibrio id.3173	Iron deficiency anemia	Weighted median	10	0.82629	0.715446	0.954308	0.83(0.72-0.95)	0.00942068
genus	genus Desulfovibrio id.3173	Iron deficiency anemia	Inverse variance weighted (fixed effects)	10	0.846421	0.766813	0.934294	0.85(0.77-0.93)	0.000937499
genus	genus Desulfovibrio id.3173	Iron deficiency anemia	Weighted mode	10	0.819142	0.664788	1.00934	0.82(0.66-1.01)	0.0938836
genus	genus Desulfovibrio id.3173	Iron deficiency anemia	Simple mode	10	0.8055	0.64556	1.00507	0.81(0.65-1.01)	0.0877197
genus	genus Actinomyces id.423	Iron deficiency anemia	MR Egger	8	0.967448	0.689058	1.35831	0.97(0.69-1.36)	0.854712
genus	genus Actinomyces id.423	Iron deficiency anemia	Weighted median	8	1.14321	0.999474	1.30762	1.14(1.00-1.31)	0.0508988
genus	genus Actinomyces id.423	Iron deficiency anemia	Inverse variance weighted (fixed effects)	8	1.11875	1.01425	1.23402	1.12(1.01-1.23)	0.0249154
genus	genus Actinomyces id.423	Iron deficiency anemia	Weighted mode	8	1.14732	0.969435	1.35784	1.15(0.97-1.36)	0.153887
genus	genus Actinomyces id.423	Iron deficiency anemia	Simple mode	8	1.19597	0.982141	1.45636	1.20(0.98-1.46)	0.118175

## Sheet: Supplementary Table S4
Supplementary Table S4. The heterogeneity results from the Cochran's Q test.
No	Level	Bacterial taxa (exposure)	outcome	IVW
				Q	Q_df	Q_pval
1	family	family Family XIII id.1958	Iron deficiency anemia	8.98	10	0.53
2	genus	genus Desulfovibrio id.3173	Iron deficiency anemia	16.8	9	0.05
3	genus	genus Actinomyces id.423	Iron deficiency anemia	10.59	7	0.16

## Sheet: Supplementary Table S5
Supplementary Table S5. Pleiotropy results from Egger intercept analysis.
No	Level	Bacterial taxa (exposure)	outcome	Egger_intercept	SE	P value
1	family	family Family XIII id.1958	Iron deficiency anemia	0.02	0.02	0.41
2	genus	genus Desulfovibrio id.3173	Iron deficiency anemia	0.01	0.02	0.71
3	genus	genus Actinomyces id.423	Iron deficiency anemia	0.02	0.02	0.4

## Sheet: Supplementary Table S6
Supplementary Table S6. Reverse causal association between IDA and gut microbiota.
Exposure	outcome	OR	OR_lci95	OR_uci95	estimate	P value
Iron deficiency anemia	Gut microbiota abundance (class Actinobacteria id.419)	0.929605	0.655213	1.31891	0.93(0.66-1.32)	0.68253
Iron deficiency anemia	Gut microbiota abundance (class Alphaproteobacteria id.2379)	1.22232	0.771298	1.93708	1.22(0.77-1.94)	0.39279
Iron deficiency anemia	Gut microbiota abundance (class Bacteroidia id.912)	1.09688	0.787687	1.52743	1.10(0.79-1.53)	0.584147
Iron deficiency anemia	Gut microbiota abundance (class Betaproteobacteria id.2867)	0.967355	0.686861	1.36239	0.97(0.69-1.36)	0.849332
Iron deficiency anemia	Gut microbiota abundance (class Clostridia id.1859)	0.937211	0.673085	1.30498	0.94(0.67-1.30)	0.70102
Iron deficiency anemia	Gut microbiota abundance (class Coriobacteriia id.809)	0.865422	0.618278	1.21136	0.87(0.62-1.21)	0.399542
Iron deficiency anemia	Gut microbiota abundance (class Erysipelotrichia id.2147)	0.875689	0.628368	1.22035	0.88(0.63-1.22)	0.433071
Iron deficiency anemia	Gut microbiota abundance (class Gammaproteobacteria id.3303)	1.16615	0.818916	1.66063	1.17(0.82-1.66)	0.394051
Iron deficiency anemia	Gut microbiota abundance (class Melainabacteria id.1589)	1.14038	0.633337	2.05334	1.14(0.63-2.05)	0.661549
Iron deficiency anemia	Gut microbiota abundance (class Methanobacteria id.119)	1.15116	0.548136	2.41761	1.15(0.55-2.42)	0.710003
Iron deficiency anemia	Gut microbiota abundance (class Mollicutes id.3920)	1.00807	0.66231	1.53435	1.01(0.66-1.53)	0.970067
Iron deficiency anemia	Gut microbiota abundance (class Negativicutes id.2164)	1.13195	0.811836	1.57828	1.13(0.81-1.58)	0.464893
Iron deficiency anemia	Gut microbiota abundance (family Acidaminococcaceae id.2166)	0.985025	0.659793	1.47057	0.99(0.66-1.47)	0.941172
Iron deficiency anemia	Gut microbiota abundance (family Actinomycetaceae id.421)	1.14197	0.688809	1.89326	1.14(0.69-1.89)	0.606769
Iron deficiency anemia	Gut microbiota abundance (family Alcaligenaceae id.2875)	0.969783	0.686131	1.3707	0.97(0.69-1.37)	0.862014
Iron deficiency anemia	Gut microbiota abundance (family Bacteroidales S24 7group id.11173)	1.11554	0.675634	1.84187	1.12(0.68-1.84)	0.669108
Iron deficiency anemia	Gut microbiota abundance (family Bifidobacteriaceae id.433)	0.88838	0.616273	1.28063	0.89(0.62-1.28)	0.525871
Iron deficiency anemia	Gut microbiota abundance (family Clostridiaceae1 id.1869)	1.08653	0.747745	1.57882	1.09(0.75-1.58)	0.663347
Iron deficiency anemia	Gut microbiota abundance (family Clostridiales vadin BB60 group id.11286)	0.808612	0.520716	1.25568	0.81(0.52-1.26)	0.344119
Iron deficiency anemia	Gut microbiota abundance (family Coriobacteriaceae id.811)	0.865422	0.618278	1.21136	0.87(0.62-1.21)	0.399542
Iron deficiency anemia	Gut microbiota abundance (family Defluviitaleaceae id.1924)	0.865022	0.528178	1.41669	0.87(0.53-1.42)	0.564552
Iron deficiency anemia	Gut microbiota abundance (family Erysipelotrichaceae id.2149)	0.875689	0.628368	1.22035	0.88(0.63-1.22)	0.433071
Iron deficiency anemia	Gut microbiota abundance (family Family XI id.1936)	1.03661	0.463193	2.3199	1.04(0.46-2.32)	0.930289
Iron deficiency anemia	Gut microbiota abundance (family Family XIII id.1957)	1.05833	0.74931	1.49479	1.06(0.75-1.49)	0.747608
Iron deficiency anemia	Gut microbiota abundance (family Lachnospiraceae id.1987)	1.03514	0.743446	1.44129	1.04(0.74-1.44)	0.83794
Iron deficiency anemia	Gut microbiota abundance (family Lactobacillaceae id.1836)	0.948437	0.559944	1.60647	0.95(0.56-1.61)	0.843905
Iron deficiency anemia	Gut microbiota abundance (family Methanobacteriaceae id.121)	1.15116	0.548136	2.41761	1.15(0.55-2.42)	0.710003
Iron deficiency anemia	Gut microbiota abundance (family Oxalobacteraceae id.2966)	1.21457	0.653609	2.25698	1.21(0.65-2.26)	0.538629
Iron deficiency anemia	Gut microbiota abundance (family Peptococcaceae id.2024)	1.2037	0.781259	1.85457	1.20(0.78-1.85)	0.400521
Iron deficiency anemia	Gut microbiota abundance (family Peptostreptococcaceae id.2042)	0.969225	0.681238	1.37895	0.97(0.68-1.38)	0.862049
Iron deficiency anemia	Gut microbiota abundance (family Rikenellaceae id.967)	1.16124	0.829328	1.62598	1.16(0.83-1.63)	0.384092
Iron deficiency anemia	Gut microbiota abundance (family Ruminococcaceae id.2050)	0.968685	0.69566	1.34886	0.97(0.70-1.35)	0.8506
Iron deficiency anemia	Gut microbiota abundance (unknown family id.1000001214)	1.16146	0.644781	2.09216	1.16(0.64-2.09)	0.618145
Iron deficiency anemia	Gut microbiota abundance (unknown family id.1000005471)	1.00157	0.645071	1.55509	1.00(0.65-1.56)	0.994424
Iron deficiency anemia	Gut microbiota abundance (unknown family id.1000006161)	0.793755	0.420639	1.49783	0.79(0.42-1.50)	0.475878
Iron deficiency anemia	Gut microbiota abundance (genus Actinomyces id.423)	1.05027	0.628383	1.75542	1.05(0.63-1.76)	0.85153
Iron deficiency anemia	Gut microbiota abundance (genus Adlercreutzia id.812)	0.827492	0.507024	1.35051	0.83(0.51-1.35)	0.448649
Iron deficiency anemia	Gut microbiota abundance (genus Alistipes id.968)	1.17299	0.83692	1.64402	1.17(0.84-1.64)	0.354246
Iron deficiency anemia	Gut microbiota abundance (genus Allisonella id.2174)	0.849863	0.391734	1.84377	0.85(0.39-1.84)	0.680564
Iron deficiency anemia	Gut microbiota abundance (genus Anaerofilum id.2053)	0.976551	0.520883	1.83084	0.98(0.52-1.83)	0.941012
Iron deficiency anemia	Gut microbiota abundance (genus Anaerostipes id.1991)	1.02226	0.724816	1.44178	1.02(0.72-1.44)	0.900116
Iron deficiency anemia	Gut microbiota abundance (genus Anaerotruncus id.2054)	1.07222	0.756894	1.51891	1.07(0.76-1.52)	0.694739
Iron deficiency anemia	Gut microbiota abundance (genus Barnesiella id.944)	1.07174	0.73662	1.55932	1.07(0.74-1.56)	0.717235
Iron deficiency anemia	Gut microbiota abundance (genus Bifidobacterium id.436)	0.901477	0.624304	1.30171	0.90(0.62-1.30)	0.580035
Iron deficiency anemia	Gut microbiota abundance (genus Butyricicoccus id.2055)	1.05177	0.74805	1.47881	1.05(0.75-1.48)	0.77156
Iron deficiency anemia	Gut microbiota abundance (genus Butyrivibrio id.1993)	0.965541	0.448429	2.07897	0.97(0.45-2.08)	0.928591
Iron deficiency anemia	Gut microbiota abundance (genus Candidatus Soleaferrea id.11350)	0.837716	0.475041	1.47728	0.84(0.48-1.48)	0.540661
Iron deficiency anemia	Gut microbiota abundance (genus Christensenellaceae R 7group id.11283)	1.18024	0.831249	1.67576	1.18(0.83-1.68)	0.35414
Iron deficiency anemia	Gut microbiota abundance (genus Clostridium innocuum group id.14397)	0.765521	0.383653	1.52748	0.77(0.38-1.53)	0.44839
Iron deficiency anemia	Gut microbiota abundance (genus Clostridium sensustricto1 id.1873)	1.02713	0.7056	1.49519	1.03(0.71-1.50)	0.888859
Iron deficiency anemia	Gut microbiota abundance (genus Coprobacter id.949)	1.11846	0.648379	1.92934	1.12(0.65-1.93)	0.687363
Iron deficiency anemia	Gut microbiota abundance (genus Coprococcus1 id.11301)	0.871735	0.616918	1.2318	0.87(0.62-1.23)	0.436475
Iron deficiency anemia	Gut microbiota abundance (genus Defluviitaleaceae UCG011 id.11287)	0.868965	0.530262	1.42401	0.87(0.53-1.42)	0.577294
Iron deficiency anemia	Gut microbiota abundance (genus Desulfovibrio id.3173)	1.21898	0.763753	1.94556	1.22(0.76-1.95)	0.406458
Iron deficiency anemia	Gut microbiota abundance (genus Dialister id.2183)	1.17531	0.781581	1.76739	1.18(0.78-1.77)	0.437717
Iron deficiency anemia	Gut microbiota abundance (genus Eggerthella id.819)	1.23637	0.666852	2.29228	1.24(0.67-2.29)	0.500552
Iron deficiency anemia	Gut microbiota abundance (genus Enterorhabdus id.820)	1.00333	0.599822	1.67828	1.00(0.60-1.68)	0.989894
Iron deficiency anemia	Gut microbiota abundance (genus Eubacterium brachy group id.11296)	1.08946	0.539405	2.20042	1.09(0.54-2.20)	0.811192
Iron deficiency anemia	Gut microbiota abundance (genus Eubacterium eligens group id.14372)	1.18669	0.82078	1.71571	1.19(0.82-1.72)	0.362825
Iron deficiency anemia	Gut microbiota abundance (genus Eubacterium hallii group id.11338)	0.981428	0.693259	1.38938	0.98(0.69-1.39)	0.915819
Iron deficiency anemia	Gut microbiota abundance (genus Eubacterium nodatum group id.11297)	0.918781	0.419759	2.01105	0.92(0.42-2.01)	0.832153
Iron deficiency anemia	Gut microbiota abundance (genus Eubacterium oxidoreducens group id.11339)	0.954321	0.525098	1.7344	0.95(0.53-1.73)	0.878088
Iron deficiency anemia	Gut microbiota abundance (genus Eubacterium rectale group id.14374)	0.866824	0.616816	1.21817	0.87(0.62-1.22)	0.41037
Iron deficiency anemia	Gut microbiota abundance (genus Eubacterium ruminantium group id.11340)	1.26638	0.762097	2.10437	1.27(0.76-2.10)	0.36205
Iron deficiency anemia	Gut microbiota abundance (genus Eubacterium ventriosum group id.11341)	0.836286	0.583123	1.19936	0.84(0.58-1.20)	0.331134
Iron deficiency anemia	Gut microbiota abundance (genus Eubacterium xylanophilum group id.14375)	1.12408	0.76202	1.65817	1.12(0.76-1.66)	0.555375
Iron deficiency anemia	Gut microbiota abundance (genus Faecalibacterium id.2057)	0.856033	0.613503	1.19444	0.86(0.61-1.19)	0.360401
Iron deficiency anemia	Gut microbiota abundance (genus Family XIII AD3011 group id.11293)	1.04891	0.721115	1.5257	1.05(0.72-1.53)	0.802766
Iron deficiency anemia	Gut microbiota abundance (genus Family XIII UCG001 id.11294)	0.905451	0.610528	1.34284	0.91(0.61-1.34)	0.621341
Iron deficiency anemia	Gut microbiota abundance (genus Fusicatenibacter id.11305)	0.907431	0.646271	1.27413	0.91(0.65-1.27)	0.574822
Iron deficiency anemia	Gut microbiota abundance (genus Gordonibacter id.821)	0.87154	0.421324	1.80285	0.87(0.42-1.80)	0.71082
Iron deficiency anemia	Gut microbiota abundance (genus Haemophilus id.3698)	0.894166	0.559953	1.42786	0.89(0.56-1.43)	0.639464
Iron deficiency anemia	Gut microbiota abundance (genus Holdemanella id.11393)	0.776141	0.466672	1.29083	0.78(0.47-1.29)	0.328862
Iron deficiency anemia	Gut microbiota abundance (genus Holdemania id.2157)	0.986039	0.616481	1.57713	0.99(0.62-1.58)	0.953214
Iron deficiency anemia	Gut microbiota abundance (genus Howardella id.2000)	0.721988	0.349896	1.48978	0.72(0.35-1.49)	0.378102
Iron deficiency anemia	Gut microbiota abundance (genus Hungatella id.11306)	1.1152	0.558865	2.22535	1.12(0.56-2.23)	0.757074
Iron deficiency anemia	Gut microbiota abundance (genus Intestinibacter id.11345)	0.909687	0.60851	1.35993	0.91(0.61-1.36)	0.644512
Iron deficiency anemia	Gut microbiota abundance (genus Intestinimonas id.2062)	1.12607	0.750253	1.69015	1.13(0.75-1.69)	0.566579
Iron deficiency anemia	Gut microbiota abundance (genus Lachnoclostridium id.11308)	1.14455	0.819053	1.5994	1.14(0.82-1.60)	0.429049
Iron deficiency anemia	Gut microbiota abundance (genus Lachnospiraceae FCS020 group id.11314)	1.0022	0.685956	1.46425	1.00(0.69-1.46)	0.990928
Iron deficiency anemia	Gut microbiota abundance (genus Lachnospiraceae NC2004 group id.11316)	1.25749	0.725229	2.18038	1.26(0.73-2.18)	0.414549
Iron deficiency anemia	Gut microbiota abundance (genus Lachnospiraceae ND3007 group id.11317)	0.972694	0.677637	1.39623	0.97(0.68-1.40)	0.880667
Iron deficiency anemia	Gut microbiota abundance (genus Lachnospiraceae UCG001 id.11321)	1.13234	0.725438	1.76749	1.13(0.73-1.77)	0.584309
Iron deficiency anemia	Gut microbiota abundance (genus Lachnospiraceae UCG004 id.11324)	1.07064	0.737675	1.55391	1.07(0.74-1.55)	0.719476
Iron deficiency anemia	Gut microbiota abundance (genus Lachnospiraceae UCG008 id.11328)	1.12275	0.662968	1.90139	1.12(0.66-1.90)	0.666647
Iron deficiency anemia	Gut microbiota abundance (genus Lactobacillus id.1837)	0.978511	0.575571	1.66354	0.98(0.58-1.66)	0.936053
Iron deficiency anemia	Gut microbiota abundance (genus Marvinbryantia id.2005)	0.887603	0.590399	1.33442	0.89(0.59-1.33)	0.566537
Iron deficiency anemia	Gut microbiota abundance (genus Methanobrevibacter id.123)	1.04111	0.490604	2.20932	1.04(0.49-2.21)	0.916423
Iron deficiency anemia	Gut microbiota abundance (genus Odoribacter id.952)	0.913012	0.631222	1.3206	0.91(0.63-1.32)	0.628899
Iron deficiency anemia	Gut microbiota abundance (genus Olsenella id.822)	1.3462	0.653356	2.77377	1.35(0.65-2.77)	0.420236
Iron deficiency anemia	Gut microbiota abundance (genus Oscillibacter id.2063)	1.06343	0.66436	1.70222	1.06(0.66-1.70)	0.797765
Iron deficiency anemia	Gut microbiota abundance (genus Oscillospira id.2064)	1.12893	0.725652	1.75632	1.13(0.73-1.76)	0.590712
Iron deficiency anemia	Gut microbiota abundance (genus Peptococcus id.2037)	1.08055	0.597886	1.95288	1.08(0.60-1.95)	0.797505
Iron deficiency anemia	Gut microbiota abundance (genus Phascolarctobacterium id.2168)	1.07349	0.701831	1.64195	1.07(0.70-1.64)	0.743632
Iron deficiency anemia	Gut microbiota abundance (genus Prevotella7 id.11182)	0.865977	0.40172	1.86677	0.87(0.40-1.87)	0.71348
Iron deficiency anemia	Gut microbiota abundance (genus Prevotella9 id.11183)	0.936189	0.602093	1.45567	0.94(0.60-1.46)	0.769683
Iron deficiency anemia	Gut microbiota abundance (genus Rikenellaceae RC9 gut group id.11191)	1.16458	0.538153	2.52018	1.16(0.54-2.52)	0.698881
Iron deficiency anemia	Gut microbiota abundance (genus Romboutsia id.11347)	0.948875	0.652306	1.38028	0.95(0.65-1.38)	0.783731
Iron deficiency anemia	Gut microbiota abundance (genus Roseburia id.2012)	0.882263	0.63101	1.23356	0.88(0.63-1.23)	0.463846
Iron deficiency anemia	Gut microbiota abundance (genus Ruminiclostridium5 id.11355)	0.860956	0.613524	1.20818	0.86(0.61-1.21)	0.386467
Iron deficiency anemia	Gut microbiota abundance (genus Ruminiclostridium9 id.11357)	1.13229	0.80083	1.60094	1.13(0.80-1.60)	0.481997
Iron deficiency anemia	Gut microbiota abundance (genus Ruminococcaceae NK4A214 group id.11358)	1.06424	0.740977	1.52854	1.06(0.74-1.53)	0.736067
Iron deficiency anemia	Gut microbiota abundance (genus Ruminococcaceae UCG002 id.11360)	1.15051	0.816813	1.62054	1.15(0.82-1.62)	0.422423
Iron deficiency anemia	Gut microbiota abundance (genus Ruminococcaceae UCG003 id.11361)	1.04519	0.719758	1.51776	1.05(0.72-1.52)	0.816365
Iron deficiency anemia	Gut microbiota abundance (genus Ruminococcaceae UCG004 id.11362)	1.08649	0.688587	1.71432	1.09(0.69-1.71)	0.721471
Iron deficiency anemia	Gut microbiota abundance (genus Ruminococcaceae UCG010 id.11367)	1.13049	0.76141	1.67848	1.13(0.76-1.68)	0.54303
Iron deficiency anemia	Gut microbiota abundance (genus Ruminococcaceae UCG013 id.11370)	1.14405	0.810578	1.61471	1.14(0.81-1.61)	0.443995
Iron deficiency anemia	Gut microbiota abundance (genus Ruminococcaceae UCG014 id.11371)	1.01394	0.69794	1.47302	1.01(0.70-1.47)	0.942063
Iron deficiency anemia	Gut microbiota abundance (genus Ruminococcus1 id.11373)	0.946583	0.668692	1.33996	0.95(0.67-1.34)	0.756866
Iron deficiency anemia	Gut microbiota abundance (genus Ruminococcus2 id.11374)	1.02136	0.711533	1.46609	1.02(0.71-1.47)	0.908774
Iron deficiency anemia	Gut microbiota abundance (genus Ruminococcus gauvreauii group id.11342)	1.06527	0.723595	1.56827	1.07(0.72-1.57)	0.748649
Iron deficiency anemia	Gut microbiota abundance (genus Ruminococcus gnavus group id.14376)	1.02943	0.590044	1.79602	1.03(0.59-1.80)	0.918637
Iron deficiency anemia	Gut microbiota abundance (genus Sellimonas id.14369)	0.775975	0.349261	1.72403	0.78(0.35-1.72)	0.533463
Iron deficiency anemia	Gut microbiota abundance (genus Subdoligranulum id.2070)	0.873802	0.623474	1.22464	0.87(0.62-1.22)	0.433437
Iron deficiency anemia	Gut microbiota abundance (genus Sutterella id.2896)	1.02279	0.692846	1.50986	1.02(0.69-1.51)	0.909717
Iron deficiency anemia	Gut microbiota abundance (genus Terrisporobacter id.11348)	1.28811	0.745013	2.22711	1.29(0.75-2.23)	0.364777
Iron deficiency anemia	Gut microbiota abundance (unknown genus id.1000000073)	0.808612	0.520716	1.25568	0.81(0.52-1.26)	0.344119
Iron deficiency anemia	Gut microbiota abundance (unknown genus id.1000001215)	1.16146	0.644781	2.09216	1.16(0.64-2.09)	0.618145
Iron deficiency anemia	Gut microbiota abundance (unknown genus id.1000005472)	1.00157	0.645071	1.55509	1.00(0.65-1.56)	0.994424
Iron deficiency anemia	Gut microbiota abundance (unknown genus id.1000005479)	1.11554	0.675634	1.84187	1.12(0.68-1.84)	0.669108
Iron deficiency anemia	Gut microbiota abundance (unknown genus id.1000006162)	0.793755	0.420639	1.49783	0.79(0.42-1.50)	0.475878
Iron deficiency anemia	Gut microbiota abundance (unknown genus id.2001)	1.2367	0.794406	1.92525	1.24(0.79-1.93)	0.346817
Iron deficiency anemia	Gut microbiota abundance (unknown genus id.2071)	0.936493	0.630299	1.39143	0.94(0.63-1.39)	0.745337
Iron deficiency anemia	Gut microbiota abundance (unknown genus id.826)	1.15705	0.785525	1.70429	1.16(0.79-1.70)	0.460357
Iron deficiency anemia	Gut microbiota abundance (unknown genus id.959)	1.06088	0.564551	1.99356	1.06(0.56-1.99)	0.854311
Iron deficiency anemia	Gut microbiota abundance (genus Veillonella id.2198)	1.15407	0.726216	1.83399	1.15(0.73-1.83)	0.544293
Iron deficiency anemia	Gut microbiota abundance (order Actinomycetales id.420)	1.14534	0.690872	1.89877	1.15(0.69-1.90)	0.598774
Iron deficiency anemia	Gut microbiota abundance (order Bacillales id.1674)	0.877559	0.402614	1.91278	0.88(0.40-1.91)	0.742494
Iron deficiency anemia	Gut microbiota abundance (order Bacteroidales id.913)	1.09688	0.787687	1.52743	1.10(0.79-1.53)	0.584147
Iron deficiency anemia	Gut microbiota abundance (order Bifidobacteriales id.432)	0.88838	0.616273	1.28063	0.89(0.62-1.28)	0.525871
Iron deficiency anemia	Gut microbiota abundance (order Burkholderiales id.2874)	0.961372	0.682217	1.35475	0.96(0.68-1.35)	0.821901
Iron deficiency anemia	Gut microbiota abundance (order Clostridiales id.1863)	0.935118	0.671581	1.30207	0.94(0.67-1.30)	0.691233
Iron deficiency anemia	Gut microbiota abundance (order Coriobacteriales id.810)	0.865422	0.618278	1.21136	0.87(0.62-1.21)	0.399542
Iron deficiency anemia	Gut microbiota abundance (order Erysipelotrichales id.2148)	0.875689	0.628368	1.22035	0.88(0.63-1.22)	0.433071
Iron deficiency anemia	Gut microbiota abundance (order Gastranaerophilales id.1591)	1.16146	0.644781	2.09216	1.16(0.64-2.09)	0.618145
Iron deficiency anemia	Gut microbiota abundance (order Methanobacteriales id.120)	1.15116	0.548136	2.41761	1.15(0.55-2.42)	0.710003
Iron deficiency anemia	Gut microbiota abundance (order Mollicutes RF9 id.11579)	1.00157	0.645071	1.55509	1.00(0.65-1.56)	0.994424
Iron deficiency anemia	Gut microbiota abundance (order NB1n id.3953)	0.793755	0.420639	1.49783	0.79(0.42-1.50)	0.475878
Iron deficiency anemia	Gut microbiota abundance (order Rhodospirillales id.2667)	1.23977	0.762202	2.01657	1.24(0.76-2.02)	0.38652
Iron deficiency anemia	Gut microbiota abundance (order Selenomonadales id.2165)	1.13195	0.811836	1.57828	1.13(0.81-1.58)	0.464893
Iron deficiency anemia	Gut microbiota abundance (phylum Actinobacteria id.400)	0.8618	0.617361	1.20302	0.86(0.62-1.20)	0.38216
Iron deficiency anemia	Gut microbiota abundance (phylum Bacteroidetes id.905)	1.09956	0.789621	1.53115	1.10(0.79-1.53)	0.574245
Iron deficiency anemia	Gut microbiota abundance (phylum Cyanobacteria id.1500)	1.02847	0.603491	1.75273	1.03(0.60-1.75)	0.917786
Iron deficiency anemia	Gut microbiota abundance (phylum Euryarchaeota id.55)	1.21646	0.586979	2.521	1.22(0.59-2.52)	0.598174
Iron deficiency anemia	Gut microbiota abundance (phylum Firmicutes id.1672)	1.06615	0.765665	1.48456	1.07(0.77-1.48)	0.704523
Iron deficiency anemia	Gut microbiota abundance (phylum Tenericutes id.3919)	1.00807	0.66231	1.53435	1.01(0.66-1.53)	0.970067

## Sheet: Supplementary Table S7
Supplementary Table S7. The heterogeneity results from the Cochran's Q test.
No	blood metabolites (exposure)	outcome	IVW
			Q	Q_df	Q_pval
1	Glycine	Iron deficiency anemia	54.1798	44	0.139828
2	Phospholipids in medium LDL	Iron deficiency anemia	46.8004	37	0.129689

## Sheet: Supplementary Table S8
Supplementary Table S8. MR estimates for the association between blood metabolites and gut microbiota.
Exposure	outcome	OR	OR_lci95	OR_uci95	estimate	P value
family Family XIII id.1958	Glycine	0.988684	0.948973	1.03006	0.99(0.95-1.03)	0.586369
genus Desulfovibrio id.3173	Phospholipids to total lipids ratio in medium LDL	0.980295	0.938676	1.02376	0.98(0.94-1.02)	0.36858
genus Actinomyces id.423	Glycine	0.982552	0.949731	1.01651	0.98(0.95-1.02)	0.309867
family Family XIII id.1958	Phospholipids to total lipids ratio in medium LDL	1.00889	0.973266	1.04581	1.01(0.97-1.05)	0.62954
genus Desulfovibrio id.3173	Glycine	1.00118	0.966972	1.0366	1.00(0.97-1.04)	0.947057
genus Actinomyces id.423	Phospholipids to total lipids ratio in medium LDL	1.0115	0.974938	1.04942	1.01(0.97-1.05)	0.54281
